# Supplementary material for: Machine Learning-Based Prediction of Ultrasound-Detected Hepatic Steatosis Within the Metabolic Dysfunction-Associated Steatotic Liver Disease Spectrum Using Routine Clinical and Biochemical Parameters
Source: Biomedicines. 2026 May 20;14(5):1154. doi: 10.3390/biomedicines14051154 (PMC13204908; doi:10.3390/biomedicines14051154)
Supplement: Supplementary file 1 [file biomedicines-14-01154-s001.zip]

Archive with 1 entries (1 files):
- biomedicines-4270791-supplementary.pdf
